# Supplementary material for: The acceptability, practicality, implementation and efficacy of a physical and social activity intervention ‘BreatheHappy’ for people with long-term respiratory conditions: A feasibility study
Source: Chron Respir Dis. 2024 Mar 29;21:14799731241238435. doi: 10.1177/14799731241238435 (PMC10981237; doi:10.1177/14799731241238435)
Supplement: Supplemental Material - The acceptability, practicality, implementation and efficacy of a physical and social activity intervention ‘BreatheHappy’ for people with long-term respiratory conditions: A feasibility study [file sj-xlsx-1-crd-10.1177_14799731241238435.xlsx]

## Sheet: Data
	Baseline															End-Intervention
Participant	Date	ValidDay	Step Count	Stepping Time (m)	Total Sedentary Time (m)	Sitting Time (m)	Num Sit To Stands	Time In Sedentary Bouts(m) (<30m)	Time In Sedentary Bouts(m) (>=30m,<1h)	Time In Sedentary Bouts(m) (>=1h,<2h)	Time In Sedentary Bouts(m) (>=2h,<4h)	Light Intensity PA Time (mins) [1.5 - 3.99 METs]	Moderate Intensity PA Time (mins) [4.0 - 6.99 METs]	Vigorous Intensity PA Time (mins)[>7 METs]		Date	ValidDay	Step Count	Stepping Time (m)	Total Sedentary Time (m)	Sitting Time (m)	Num Sit To Stands	Time In Sedentary Bouts(m) (<30m)	Time In Sedentary Bouts(m) (>=30m,<1h)	Time In Sedentary Bouts(m) (>=1h,<2h)	Time In Sedentary Bouts(m) (>=2h,<4h)	Light Intensity PA Time (mins) [1.5 - 3.99 METs]	Moderate Intensity PA Time (mins) [4.0 - 6.99 METs]	Vigorous Intensity PA Time (mins)[>7 METs]
A	2022-05-31	1	20378	217.177	522.367	449.555	40	156.3	139.1	154.1	0	145	245	20		2022-07-26	1	18950	216.51	769.478	646.277	56	291.8	128.4	226.1	0	203	238	15
	2022-06-01	1	11796	150.2	722.8	654.6	52	280.4	131.1	243.1	0	164	176	5		2022-07-27	1	16536	191.8	616.2	435.9	56	302.3	60.9	72.8	129.5	128	192	19
	2022-06-02	1	15616	177.2	861.1	730	63	342.6	229.8	157.6	0	85	210	11		2022-07-28	1	16516	198	685.3	562.4	61	294.5	207.6	60.3	0	138	246	21
	2022-06-03	1	16070	183	635.3	575.4	54	363.3	143.9	68.3	0	164	200	6		2022-07-29	1	12206	157.5	985	819.5	66	352.8	389.6	77	133.4	141	162	3
	2022-06-04	1	3552	53.3	662.2	509.8	40	143.4	136.4	94.7	287.8	96	62	0		2022-07-30	1	9426	119.2	857.4	671.4	57	322.3	281.7	67.4	0	104	156	5
	2022-06-05	1	13498	150.7	580.4	559.6	56	312.8	148.6	98.3	0	101	184	9		2022-07-31	1	16866	181.6	480.9	472.1	52	248	78.5	145.6	0	64	189	13
	Mean (valid days)	6	13485	155.263	664.028	579.826	50.8333	266.467	154.817	136.017	47.9667	125.833	179.5	8.5		Mean (valid days)	6	15083.3	177.435	732.38	601.263	58	301.95	191.117	108.2	43.8167	129.667	197.167	12.6667
B	2022-05-31	1	5436	79.51	609.622	609.622	70	354.1	112	143.5	0	177	29	0		2022-07-26	0	7422	91.8717	710.038	704.768	55	235.7	139.6	99.6	229.9	163	51	0
	2022-06-01	1	8424	118.2	464.7	455.6	67	345.1	46.3	66.5	0	236	50	0		2022-07-27	1	7030	96.6	548.9	548.9	71	289.9	44.5	214.5	0	205	18	0
	2022-06-02	1	1250	29.3	608.1	600.4	52	226.4	221.9	0	159.8	77	20	0		2022-07-28	1	8868	119.2	548.9	546.5	66	284.2	264.8	0	0	186	54	0
	2022-06-03	1	1730	37.2	535.5	531.3	56	249.8	219.2	66.6	0	155	15	0		2022-07-29	1	6324	83.5	808.7	626.6	50	192.3	186.4	250.6	0	190	39	0
	2022-06-04	1	2146	41.9	615.4	610.3	57	324.1	227.8	63.5	0	85	7	0		2022-07-30	1	6112	94.1	494	473.5	61	195	213	66.9	0	219	45	0
	2022-06-05	1	2502	47.7	800.8	796.4	67	393.1	157.3	102.3	148.1	102	19	0		2022-07-31	1	6502	82.2	676.4	661	71	394.7	143.3	138.3	0	135	51	0
	Mean (valid days)	6	3581.33	58.9683	605.687	600.604	61.5	315.433	164.083	73.7333	51.3167	138.667	23.3333	0		Mean (valid days)	5	6967.2	95.12	615.38	571.3	63.8	271.22	170.4	134.06	0	187	41.4	0
C	2022-05-31	1	6016	76.1817	633.018	469.362	43	378.1	91.2	0	163.7	172	62	0		2022-07-26	1	2352	36.3	819.8	726.2	34	142.9	111.2	559.6	0	127	46	6
	2022-06-01	1	5148	67	818.1	794.7	39	263.7	107.6	272.8	150.6	148	42	0		2022-07-27	1	11392	138.2	682	555.4	29	150.6	404.8	0	0	191	97	0
	2022-06-02	1	5840	75.2	767	699.9	47	345.7	165.3	188.9	0	194	79	0		2022-07-28	1	4478	63.2	617.1	433.2	33	184	112.6	320.6	0	312	26	0
	2022-06-03	1	4982	66.3	835.5	743.9	42	247.7	200.7	148.5	147	170	81	1		2022-07-29	1	6294	77.5	680.8	580.6	38	143.3	298.4	239	0	241	51	0
	2022-06-04	1	5026	75	564	550.5	31	163	159.3	0	228.2	248	84	0		2022-07-30	1	3932	58	741.1	569.6	29	161.1	136.9	100.1	171.5	168	22	0
	2022-06-05	1	4046	57.2	722	722	41	179.1	206.4	125.6	210.9	165	59	0		2022-07-31	1	5750	81.9	444.6	429.1	48	276.9	106.9	60.8	0	290	90	0
	Mean (valid days)	6	5176.33	69.4803	723.27	663.394	40.5	262.883	155.083	122.633	150.067	182.833	67.8333	0.166667		Mean (valid days)	6	5699.67	75.85	664.233	549.017	35.1667	176.467	195.133	213.35	28.5833	221.5	55.3333	1
D	2022-05-31	1	5742	81.4967	771.038	690.668	62	351.9	141.5	264.2	0	135	26	0		2022-07-26	1	12960	162.092	505.953	472.948	47	143.5	203	127.2	0	230	95	0
	2022-06-01	1	14466	192.2	359.9	359.9	44	223.9	136	0	0	266	55	0		2022-07-27	1	15600	208.1	469.6	410.9	36	204.4	207	0	0	211	92	0
	2022-06-02	1	14966	173.2	392.8	392.5	24	258.8	39.5	94.5	0	149	115	0		2022-07-28	1	12352	153.5	638.5	628.5	36	229.8	105.2	293.6	0	160	85	0
	2022-06-03	1	8970	125.3	701.3	530.5	34	177.1	78.3	382.4	0	227	68	0		2022-07-29	1	15524	208.6	429.5	244.8	27	61.9	116	128.2	0	266	67	0
	2022-06-04	1	15856	210.8	403.2	403.2	45	294.5	108.6	0	0	251	95	0		2022-07-30	1	16568	205.4	453.7	453.7	35	187	111.3	155.4	0	262	127	0
	2022-06-05	1	7690	100.5	465.6	458.2	34	157.6	151.7	148.9	0	159	50	0		2022-07-31	1	6010	84.4	750	641.6	40	256.3	219	274.6	0	120	48	0
	Mean (valid days)	6	11281.7	147.249	515.64	472.495	40.5	243.967	109.267	148.333	0	197.833	68.1667	0		Mean (valid days)	6	13169	170.349	541.209	475.408	36.8333	180.483	160.25	163.167	0	208.167	85.6667	0
E	2022-05-31	1	4688	56.4683	437.3	287.275	49	218.6	73.2	122.1	0	75	65	0		2022-07-26	0	5514	70.1933	373.807	344.98	39	234.9	32.9	77.2	0	190	77	0
	2022-06-01	1	5388	64.4	731	633.8	54	355.7	278.1	83.9	0	87	83	0		2022-07-27	1	4534	58.1	414.4	381.3	36	205.6	175.8	0	0	162	67	0
	2022-06-02	1	6890	82.8	590.6	572.8	41	147.2	238.1	60.7	126.8	150	111	0		2022-07-28	1	7244	85.8	414.7	329.5	44	226.9	102.6	69.6	0	155	97	0
	2022-06-03	1	4168	56.9	557.3	522.7	51	309	128.8	90.1	0	152	64	0		2022-07-29	1	5222	69.4	575.7	538.4	52	396.3	142.1	0	0	163	84	0
	2022-06-04	1	4246	55.6	227.2	156.3	37	158.6	0	68.7	0	98	53	0		2022-07-30	1	4374	58.5	596.1	513.9	39	224.2	289.6	67.9	0	99	75	0
	2022-06-05	1	3794	45.9	494.7	494.7	50	352.3	78.7	63.8	0	117	44	0		2022-07-31	1	2986	39	449.8	347.7	38	124.5	223.2	102.1	0	109	48	0
	Mean (valid days)	6	4862.33	60.3447	506.35	444.596	47	256.9	132.817	81.55	21.1333	113.167	70	0		Mean (valid days)	5	4872	62.16	490.14	422.16	41.8	235.5	186.66	47.92	0	137.6	74.2	0
F	2022-05-31	1	9222	113.313	502	414.207	53	233.3	34.8	218.5	0	220	63	4		2022-07-26	0	5228	74.4567	680.818	507.088	49	207.9	223	76.2	133.6	247	111	4
	2022-06-01	1	9254	115.2	540.9	493.6	47	329.3	164.3	0	0	243	76	3		2022-07-27	1	6582	90.9	706.2	604.4	67	361.5	154.9	150.6	0	231	84	0
	2022-06-02	1	5754	79.4	477.4	461.5	45	184.8	210.9	65.9	0	234	69	3		2022-07-28	1	9822	130.4	590.9	523.7	61	398.9	124.8	0	0	269	91	1
	2022-06-03	1	4368	63.6	496.9	496.9	48	274.2	93.4	0	129.3	215	60	0		2022-07-29	1	5700	82	460.6	357.3	45	240.2	117.1	103.3	0	222	78	2
	2022-06-04	1	5102	71.4	511.9	511.9	47	263.3	108.4	140.3	0	132	103	3		2022-07-30	1	7394	97.5	651.3	564.6	57	345.2	71.3	86.7	148.1	240	70	0
	2022-06-05	1	5030	70.7	429.4	422.8	41	140.5	201.5	80.8	0	217	47	1		2022-07-31	1	7794	97.8	471	454.1	54	368.8	85.3	0	0	205	113	1
	Mean (valid days)	6	6455	85.6022	493.083	466.818	46.8333	237.567	135.55	84.25	21.55	210.167	69.6667	2.33333		Mean (valid days)	5	7458.4	99.72	576	500.82	56.8	342.92	110.68	68.12	29.62	233.4	87.2	0.8
G	2022-05-31	1	5156	73.27	511.252	314.495	61	245	69.5	0	196.8	138	14	2		2022-08-06	1	8962	126.2	272.2	265.4	69	182.3	83.1	0	0	266	37	1
	2022-06-01	1	5520	76.7	481.3	439.5	51	215.5	44.5	179.5	0	123	16	6		2022-08-07	1	9234	105.8	441.4	439.6	91	308.4	37.5	95.4	0	90	37	0
	2022-06-02	1	7466	111.1	386.6	386.6	83	196	125.9	64.6	0	120	39	7		2022-08-08	1	10200	123.4	459.2	440.3	72	214.6	227.9	0	0	118	31	0
	2022-06-03	1	10722	116.5	534.1	507.7	68	331.9	74.9	101.8	0	86	50	0		2022-08-09	1	9524	109.6	428.8	363.6	69	315.4	48.2	65.3	0	113	52	0
	2022-06-04	1	13292	135.4	465.1	395.5	48	193.6	145.7	60.9	0	105	90	0		2022-08-10	1	6302	84.3	598.6	527.1	80	376.7	77.7	72.7	0	140	10	0
	2022-06-05	1	4760	68.9	464.1	446.6	69	262.8	81.7	104.1	0	132	8	0		2022-08-11	1	6180	86.3	504	485.6	71	296.8	188.8	0	0	109	5	0
	Mean (valid days)	6	7819.33	96.9783	473.742	415.066	63.3333	240.8	90.3667	85.15	32.8	117.333	36.1667	2.5		Mean (valid days)	6	8400.33	105.933	450.7	420.267	75.3333	282.367	110.533	38.9	0	139.333	28.6667	0.166667
